# Supplementary material for: Prediction of heptagonal bipyramidal nonacoordination in highly viable [OB-M©B7O7-BO]− (M = Fe, Ru, Os) complexes
Source: Commun Chem. 2022 Jan 10;5:1. doi: 10.1038/s42004-021-00620-0 (PMC9814638; doi:10.1038/s42004-021-00620-0)
Supplement: Supplementary file 2 — Supplementary Data 1 [file 42004_2021_620_MOESM2_ESM.txt]

1. Cartesian coordinates of PBE0/BS1-optimized structures shown in Figure 2 and Supplementary Figure S1
1.1 Cartesian coordinates of structures shown in  Figure 2 .
[OB-Fe@B7O7-BO]�C (1)
 B                 -1.59615000    1.27288700    0.00000000
 B                 -1.99036600   -0.45428800    0.00000000
 B                 -0.88579600   -1.83937500    0.00000000
 B                  0.00000000    2.04155200    0.00000000
 B                  1.59615000    1.27288700    0.00000000
 B                  0.00000000    0.00000000    1.93675600
 B                  1.99036600   -0.45428800    0.00000000
 B                  0.88579600   -1.83937500    0.00000000
 O                  0.00000000   -2.90088000    0.00000000
 O                 -2.82814900    0.64550600    0.00000000
 O                 -2.26799900   -1.80866900    0.00000000
 O                 -1.25864500    2.61360200    0.00000000
 O                  0.00000000    0.00000000    3.15886300
 O                  2.82814900    0.64550600    0.00000000
 O                  2.26799900   -1.80866900    0.00000000
 O                  1.25864500    2.61360200    0.00000000
 B                  0.00000000    0.00000000   -1.93675500
 O                  0.00000000    0.00000000   -3.15886200
 Fe                 0.00000000    0.00000000    0.00000000

[OB-Ru@B7O7-BO]�C (2)
 B                  0.00000000    2.12355900    0.00000000
 B                 -1.66026500    1.32401700    0.00000000
 B                 -2.07031700   -0.47253600    0.00000000
 B                  1.66026500    1.32401700    0.00000000
 B                  2.07031700   -0.47253600    0.00000000
 B                  0.00000000    0.00000000    2.08881700
 B                  0.92137800   -1.91326000    0.00000000
 B                 -0.92137800   -1.91326000    0.00000000
 O                 -2.31364800   -1.84507300    0.00000000
 O                 -1.28397800    2.66620800    0.00000000
 O                 -2.88507200    0.65849900    0.00000000
 O                  1.28397800    2.66620800    0.00000000
 O                  0.00000000    0.00000000    3.30900300
 O                  2.31364800   -1.84507300    0.00000000
 O                  0.00000000   -2.95926700    0.00000000
 O                  2.88507200    0.65849900    0.00000000
 B                  0.00000000    0.00000000   -2.08881700
 O                  0.00000000    0.00000000   -3.30900300
 Ru                 0.00000000    0.00000000    0.00000000
[OB-Os@B7O7-BO]�C (3)
 B                  0.00000000    2.14054000    0.00000000
 B                 -1.67354100    1.33460500    0.00000000
 B                 -2.08687200   -0.47631500    0.00000000
 B                  1.67354100    1.33460500    0.00000000
 B                  2.08687200   -0.47631500    0.00000000
 B                  0.00000000    0.00000000    2.10811800
 B                  0.92874500   -1.92856000    0.00000000
 B                 -0.92874500   -1.92856000    0.00000000
 O                 -2.32353400   -1.85295700    0.00000000
 O                 -1.28946400    2.67760000    0.00000000
 O                 -2.89740000    0.66131300    0.00000000
 O                  1.28946400    2.67760000    0.00000000
 O                  0.00000000    0.00000000    3.32870500
 O                  2.32353400   -1.85295700    0.00000000
 O                  0.00000000   -2.97191200    0.00000000
 O                  2.89740000    0.66131300    0.00000000
 B                  0.00000000    0.00000000   -2.10811800
 O                  0.00000000    0.00000000   -3.32870500
 Os                 0.00000000    0.00000000    0.00000000

1.2 Cartesian coordinates of structures shown in Supplementary Figure S1.
(1a)
 B                 -1.11480800    1.51856900    0.27744400
 B                 -2.14398100    0.00004300   -0.33439400
 B                 -1.11480000   -1.51749300    0.28082600
 B                  0.62546800    1.95892200   -0.01426500
 B                  1.96226400    0.89080700   -0.48118800
 B                  0.27401000    0.00177800    1.74388800
 B                  1.96140400   -0.89188600   -0.48135100
 B                  0.62490900   -1.95954900   -0.01307900
 O                 -0.43165800   -2.73842300    0.39705200
 O                 -2.44536300    1.26852700    0.25882900
 O                 -2.44520800   -1.26708100    0.26224200
 O                 -0.43129900    2.73911900    0.39318400
 O                  0.34949700    0.00280700    2.96469200
 O                  2.99636000   -0.00088800   -0.73605500
 O                  1.94620400   -2.26902600   -0.32878700
 O                  1.94735700    2.26786700   -0.32824500
 B                 -0.88219900   -0.00192400   -1.66894200
 O                 -2.17111800   -0.00198100   -1.87746900
 Fe                 0.17386500   -0.00014300   -0.17647100

(1b)
 B                  1.19169700    1.40581900   -0.60930800
 B                 -0.54616300    1.84878200   -0.68848200
 B                 -1.96001700    0.89454900   -0.29158100
 B                  1.05177000   -0.00027300    1.37496500
 B                 -0.54795100   -1.84491400   -0.69550900
 B                 -0.76193300   -0.00634700    1.90749100
 B                  1.19031600   -1.40520500   -0.61143300
 B                 -1.96098300   -0.89015400   -0.29663300
 O                 -3.02290400    0.00284700   -0.33043700
 O                  0.56203900    2.56501200   -1.07684400
 O                 -1.88932100    2.21488400   -0.70537400
 O                  2.54874200    1.23404100   -0.54586500
 O                  2.36074200   -0.00159200    1.58731800
 O                  0.55971300   -2.56208100   -1.08342800
 O                 -1.89171000   -2.20869900   -0.71601200
 O                 -1.26719900   -0.01120300    3.02835700
 B                  2.41055200   -0.00096900    0.10957000
 O                  2.54759600   -1.23528700   -0.54712200
 Fe                -0.16915600    0.00039100    0.08153300

(1c)
 B                  1.88774400    0.60709300   -0.66959600
 B                  1.64881100   -1.13778400   -0.57342200
 B                  0.15929200   -2.03751700   -0.32989400
 B                  0.73064700    1.90210100   -0.36994000
 B                 -1.01391400    1.76064400   -0.41180300
 B                 -1.45977000   -1.38898800   -0.51518400
 B                 -1.01036900    0.00028300    1.59690600
 B                 -1.95241900    0.29505600   -0.69872200
 O                 -1.04175100   -2.70444100   -0.48551300
 O                  2.77763600   -0.41817900   -0.91452300
 O                  1.44291600   -2.50212000   -0.55040100
 O                  2.07240200    1.97325400   -0.69822600
 O                 -2.68258500   -0.86040000   -0.88321400
 O                 -2.34065000    1.61611900   -0.77397000
 O                 -1.80396500   -0.00052300    2.52902400
 O                 -0.22779300    2.89703400   -0.41397500
 B                  1.00950400   -0.00030400    1.59757600
 O                  1.80409000   -0.00101800    2.52882600
 Fe                -0.00000100   -0.00002800   -0.03207000


(1d)
 B                 -0.76879900   -1.85682200   -0.51689500
 B                  0.90995800   -1.35901100   -0.82632100
 B                  2.35991300    0.00005100   -0.33687800
 B                 -0.20708300   -0.00034800    1.94044600
 B                 -0.76883100    1.85714700   -0.51628200
 B                  1.37128300   -0.00073500    1.41499000
 B                 -2.09963300    0.88847000    0.08990700
 B                  0.91019500    1.35979800   -0.82508300
 O                  2.26298100    1.21758000   -1.01408200
 O                  0.22317900   -2.54137900   -1.17215700
 O                  2.26274300   -1.21677400   -1.01531500
 O                 -2.10161700   -2.21838800   -0.29362300
 O                  0.84627900   -0.00105400    2.78349600
 O                 -2.10187400    2.21834900   -0.29372100
 O                  0.22345500    2.54232700   -1.17042800
 O                  2.67285600   -0.00070000    1.05030400
 B                 -2.09944800   -0.88858700    0.09036300
 O                 -3.14993500   -0.00008600    0.29436800
 Fe                -0.27470400    0.00004500    0.15684800

(2a)
 B                 -0.83084500   -1.94078900   -0.43467200
 B                  0.85296700   -1.44125700   -0.90731900
 B                  2.31111900    0.00007500   -0.64014600
 B                  0.25077700   -0.00013700    2.17331000
 B                 -0.83085800    1.94086800   -0.43439000
 B                  1.72181000   -0.00021600    1.29181800
 B                 -2.19127100    0.90376100    0.12517700
 B                  0.85301800    1.44151600   -0.90698800
 O                  2.14078100    1.22820500   -1.30627700
 O                  0.12205300   -2.61919000   -1.15743100
 O                  2.14072300   -1.22788900   -1.30658800
 O                 -2.19117600   -2.22868200   -0.27301900
 O                  1.48981600   -0.00032100    2.72078500
 O                 -2.19124300    2.22866900   -0.27290300
 O                  0.12203600    2.61940200   -1.15704400
 O                  2.91149500   -0.00013000    0.65268100
 B                 -2.19120400   -0.90384800    0.12535600
 O                 -3.23961600   -0.00005900    0.26343200
 Ru                -0.23105700    0.00000200    0.28932200

(2b)
 B                  1.59576500    1.32677100   -0.59061000
 B                  2.01257200   -0.43429900   -0.64831500
 B                 -1.63068300    1.28363700   -0.59230700
 B                  1.11774800   -0.00518000    1.79910000
 B                 -0.87262400   -1.90024000   -0.51945800
 B                 -0.02788500    2.10119800   -0.47200100
 B                 -1.11531900   -0.00701900    1.80090700
 B                 -2.00110600   -0.48773500   -0.64634600
 O                 -2.22640300   -1.84030000   -0.81655000
 O                  2.79066400    0.68653700   -0.87451600
 O                 -1.28760900    2.61312000   -0.75220500
 O                  2.27289400   -1.78038500   -0.81963500
 O                  1.87687600   -0.00918400    2.75466500
 O                  0.03793400   -2.91954900   -0.74835900
 O                 -2.80846300    0.61195900   -0.87446700
 O                  1.21774400    2.64657700   -0.75233900
 B                  0.92131800   -1.87628600   -0.52224700
 O                 -1.87249000   -0.01207900    2.75801000
 Ru                -0.00018400    0.00050500    0.06726300

(2c)
 B                  1.15092800    1.61110900    0.31088400
 B                  2.22043500    0.00034700   -0.13557800
 B                  1.15129800   -1.61105600    0.30986900
 B                 -0.64428900    2.04813900   -0.06002600
 B                 -2.03734100    0.92205700   -0.47967100
 B                  1.24170100    0.00021500   -1.72795800
 B                 -2.03731500   -0.92180400   -0.47957600
 B                 -0.64402900   -2.04811300   -0.06062600
 O                  0.41704600   -2.81333500    0.39015100
 O                  2.45627100    1.29916900    0.47966900
 O                  2.45648700   -1.29873400    0.47900600
 O                  0.41647900    2.81327700    0.39161500
 O                  2.54277800    0.00049000   -1.64539000
 O                 -3.07885200    0.00006400   -0.61177400
 O                 -2.00230400   -2.30227100   -0.28167700
 O                 -2.00250800    2.30244800   -0.28149700
 B                 -0.37115900   -0.00093400    1.75845800
 O                 -0.50140400   -0.00165100    2.97141700
 Ru                -0.13143400    0.00010300   -0.27979600

(2d)
 B                 -2.10447900    0.90283300   -0.20928900
 B                 -2.10454400   -0.90240400   -0.20983600
 B                  2.37876400   -0.00001600   -0.22608000
 B                  0.17778300   -0.00078900    2.47785400
 B                  1.10714500    1.48104200   -0.74963700
 B                 -0.67914000   -1.92774600   -0.61929600
 B                  1.43750200    0.00000800    1.37153700
 B                  1.10706900   -1.48074100   -0.75039200
 O                  2.42147100    1.24088000   -0.94540000
 O                 -3.15990600    0.00024800   -0.26261600
 O                  0.37925000   -2.61772600   -1.15441200
 O                  0.37935000    2.61843000   -1.15272500
 O                 -0.67556200   -0.00235700    3.35193400
 O                 -2.04426500    2.21995700   -0.63419700
 O                  2.42150000   -1.24058800   -0.94576300
 O                 -2.04437100   -2.21918800   -0.63584000
 B                 -0.67906700    1.92829900   -0.61789000
 O                  2.77642500   -0.00005600    1.16213200
 Ru                -0.15537100    0.00001700    0.16818700

(3a)
 B                 -0.80540600   -1.94244300   -0.48372000
 B                  0.88789400   -1.42673900   -0.96615300
 B                  2.39174800    0.00005500   -0.72180100
 B                  0.34386900   -0.00010600    2.14575600
 B                 -0.80540600    1.94252400   -0.48345700
 B                  1.79340700   -0.00030600    1.24125600
 B                 -2.17619000    0.90669300    0.07330200
 B                  0.88800500    1.42704300   -0.96573600
 O                  2.18022700    1.22386800   -1.37214500
 O                  0.15251600   -2.60181100   -1.22059400
 O                  2.18010200   -1.22351700   -1.37256700
 O                 -2.16882400   -2.22841200   -0.34065700
 O                  1.59767700   -0.00035700    2.67278400
 O                 -2.16888400    2.22839300   -0.34061300
 O                  0.15258600    2.60209800   -1.22007600
 O                  2.97215400   -0.00022700    0.57316000
 B                 -2.17612900   -0.90678300    0.07353200
 O                 -3.22704800   -0.00005400    0.18259700
 Os                -0.19832900    0.00000600    0.26236800

(3b)
 O                 -2.26226700    0.08627200    1.67025900
 O                 -0.00005300    0.72043500    2.43546000
 O                  0.00139500   -2.81595500   -0.33694600
 O                 -3.05590300    0.22540400   -0.71057300
 O                 -2.20876800   -1.89201400    0.19193300
 O                  3.05577900    0.22812500   -0.71086900
 O                  2.26260900    0.08836900    1.67001200
 O                  2.21074000   -1.89000000    0.19178400
 B                  1.85552700    0.45656600   -1.18631500
 B                  0.92899800   -1.78367600   -0.26509400
 B                  2.37115800   -0.49367600    0.38662000
 B                  0.95470500    0.42686500    1.46862100
 B                 -0.95469400    0.42590700    1.46881200
 B                 -0.92718000   -1.78453800   -0.26506500
 B                 -1.85595300    0.45487300   -1.18623000
 B                 -2.37027600   -0.49578800    0.38678600
 B                 -0.00186400    2.31505900   -0.35063600
 O                 -0.00303000    3.53233600   -0.27234600
 Os                -0.00008100    0.21221400   -0.46470000

(3c)
 B                  1.26583300    1.63307800    0.37306600
 B                  2.23264500   -0.00004900   -0.13888500
 B                  1.26578100   -1.63309300    0.37321400
 B                 -0.54406800    2.06669000    0.04652800
 B                 -1.96671200    0.93076700   -0.31964000
 B                 -0.29074600    0.00011100    1.80275300
 B                 -1.96673500   -0.93075200   -0.31957800
 B                 -0.54413500   -2.06667200    0.04670200
 O                  0.52166000   -2.82691900    0.50448500
 O                  2.57573500    1.31415800    0.45248800
 O                  2.57569300   -1.31420900    0.45261000
 O                  0.52175400    2.82693500    0.50424800
 O                 -0.44602400    0.00026800    3.01462100
 O                 -3.00950700    0.00002200   -0.38233400
 O                 -1.92097800   -2.30584100   -0.08473700
 O                 -1.92092000    2.30584700   -0.08475300
 B                  1.72355400   -0.00009000   -1.75487700
 O                  0.78122300   -0.00009300   -2.56469900
 Os                -0.04350200   -0.00001700   -0.19791900

(3d)
 O                 -2.07156700   -0.39925200    1.94666600
 O                  0.15962400    0.57114000    2.50474900
 O                  0.60580300   -2.78941300   -0.39003400
 O                 -2.51244900    0.31338900   -1.94507200
 O                 -1.69520500   -2.32039200    0.39336300
 O                  2.79248000    0.90501800   -0.97514200
 O                  2.36257500    0.44454900    1.41259100
 O                  2.58027200   -1.38257500   -0.18872300
 B                  1.50623100    0.86878100   -1.27825900
 B                  1.24000600   -1.55272500   -0.45242000
 B                  2.55206400   -0.01802200    0.11235800
 B                  0.98417600    0.48270800    1.38961600
 B                 -0.88399800    0.17961000    1.67246200
 B                 -0.49701800   -1.99389200   -0.13085800
 B                 -2.52707100   -0.13067400   -0.80613300
 B                 -1.99154200   -0.90481900    0.59245100
 B                 -0.63332100    2.23385300   -0.10129000
 O                 -0.88443700    3.41010400    0.09349700
 Os                -0.12426800    0.18625500   -0.36585300

2. Cartesian coordinates of the initial and final configurations for dynamic trajectories

2.1  [OB-Fe@B7O7-BO]�C (1) at 4, 298, 500, 1000, and 1500K

4K
Initial configuration
  B         0.0081997276        2.0544689280       -0.0087506575
  B        -1.6086426693        1.2689553239       -0.0111150930
  B        -2.0032348863       -0.4616322050       -0.0054177646
  B         1.6098324832        1.2737690806        0.0070164778
  B         1.9953832293       -0.4666241154        0.0015042188
  B         0.0075970787        0.0015683585        1.9634701560
  B         0.8877943614       -1.8624043830        0.0047729499
  B        -0.8978643131       -1.8599151930        0.0039800022
  O        -2.3073504221       -1.8390766021        0.0011059087
  O        -1.2786216379        2.6433808767       -0.0178165777
  O        -2.8715040788        0.6415086496       -0.0048787581
  O         1.2877077443        2.6475015235       -0.0083999018
  O         0.0018448359       -0.0022842640        3.1944670105
  O         2.2972585467       -1.8429929761       -0.0025447535
  O        -0.0036096152       -2.9516989041        0.0001059887
  O         2.8687562861        0.6317952408       -0.0012758849
  B        -0.0034068876       -0.0044032895       -1.9455087046
  O         0.0023090144        0.0020278673       -3.1786806410
 Fe        -0.0023399931        0.0001392486        0.0045013596

4K
Final configuration
  B        -0.0039425820        2.0173499047       -0.1197770902
  B        -1.6083988676        1.2457278575       -0.0524972653
  B        -2.0046113941       -0.4856044353        0.0764253845
  B         1.6080875428        1.2552387456       -0.0359479255
  B         2.0008295480       -0.4789867585        0.0665163401
  B         0.0066500269        0.0111903919        1.9854937435
  B         0.8937751776       -1.8703727523        0.0353770881
  B        -0.8873837477       -1.8613809306        0.0487146719
  O        -2.2875613086       -1.8505747470        0.1237503360
  O        -1.2788723602        2.6027325704       -0.1592980659
  O        -2.8571223648        0.6144880461        0.0025678740
  O         1.2788756719        2.6033638119       -0.1671722069
  O         0.0024834406       -0.0027181270        3.2232705805
  O         2.2896695406       -1.8548083612        0.1166340764
  O        -0.0056068734       -2.9497921550        0.0075069458
  O         2.8547810147        0.6153521610       -0.0002149021
  B         0.0041034508       -0.0339966875       -1.9291556189
  O         0.0040572722       -0.0018892015       -3.1647707295
 Fe         0.0018501545       -0.0136888239        0.0136686184

298K 
Initial configuration
  B         0.0271699671        2.0667140467       -0.0793272079
  B        -1.6276102755        1.2943285556       -0.1375631246
  B        -2.0090847907       -0.4429451299       -0.0772140280
  B         1.5867081251        1.3093617949        0.0614277744
  B         1.9930568974       -0.4389431156        0.0149019073
  B         0.1034569323       -0.0231064576        2.0519630910
  B         0.8704610910       -1.8451549904        0.0677005179
  B        -0.9335355743       -1.8244720675        0.0559304359
  O        -2.3364795068       -1.8263737209        0.0051205109
  O        -1.2463422128        2.6945484560       -0.2576529079
  O        -2.8840383955        0.6685529587       -0.1873291008
  O         1.2869017672        2.6496748199       -0.0903015891
  O         0.1490958929       -0.1055923511        3.2578458109
  O         2.2922152713       -1.8435607137       -0.0244692103
  O        -0.0733122207       -2.9373125098        0.1272636196
  O         2.8517869340        0.7207401785       -0.0156746848
  B        -0.0635567169       -0.1007031471       -1.9143070703
  O        -0.1750360012       -0.1780194431       -3.1509475819
 Fe        -0.0182959360        0.0366426602        0.0557388967

298K
Final configuration
  B         0.0617330039       -0.5067256214       -2.6529885120
  B        -1.2728033029        0.0703545348       -3.6233042134
  B        -1.3669272989        1.6813374051       -4.2739099702
  B         1.7573190148        0.1079761302       -2.5341268768
  B         2.4526072825        1.5770941342       -3.2431631622
  B         0.8571519703        0.2978035508       -5.2805867038
  B         1.5233711623        2.8625007815       -4.1738404652
  B        -0.1884865625        2.9543166513       -4.4937679652
  O        -1.5593454485        2.9614375882       -4.9003366600
  O        -1.1096284871       -1.1483327707       -2.9402837797
  O        -2.3416190382        0.6487669088       -4.1723371318
  O         1.1748231920       -1.1023825641       -2.0233406527
  O         0.9748959538       -0.2822571442       -6.3697274292
  O         2.8434569224        2.7442901211       -3.8304520560
  O         0.8240669991        3.9300409450       -4.7539442908
  O         3.0643653632        0.7059486226       -2.3758979887
  B        -0.1650057661        1.8280036576       -1.8161831444
  O        -0.7103993570        2.0513096487       -0.7074090808
 Fe         0.4133258493        1.2269007902       -3.5904174820

500K 
Initial configuration
  B         0.0299733880        2.0669017344       -0.0951067987
  B        -1.6374528670        1.3033643477       -0.1705103099
  B        -2.0083790705       -0.4439013149       -0.0957267513
  B         1.5790015263        1.3254693293        0.0820499373
  B         1.9992050995       -0.4298133515        0.0245095453
  B         0.1378155556       -0.0342163908        2.0723079844
  B         0.8719708358       -1.8351077064        0.0902745051
  B        -0.9342839725       -1.8080399518        0.0734931161
  O        -2.3401574288       -1.8290273948        0.0070786641
  O        -1.2378809790        2.7066248660       -0.3235342983
  O        -2.8903862558        0.6669978854       -0.2172485925
  O         1.2931570554        2.6525383439       -0.1144701905
  O         0.1936126627       -0.1406701170        3.2707137793
  O         2.2948791713       -1.8418825895       -0.0325686286
  O        -0.0914737935       -2.9241340347        0.1665973189
  O         2.8445990169        0.7463678991       -0.0064874596
  B        -0.0794192700       -0.1327098292       -1.8778885912
  O        -0.2338445697       -0.2351717209       -3.1086475953
 Fe        -0.0215429810        0.0533771866        0.0779272861

500K 
Final configuration
  B        -1.4723569399        3.8222072269       -0.6485003359
  B        -0.7155458174        4.5701287481        0.7173360757
  B        -1.5375575617        5.4013878491        2.1858495286
  B        -3.2287182947        3.7216888820       -0.9324686343
  B        -4.5011653670        4.8852309477       -0.3791719296
  B        -3.2123962095        3.3610422906        1.7928780897
  B        -4.4410252307        5.8627044551        1.0301000096
  B        -3.1316382521        6.1433230891        2.1853996180
  O        -2.1128590540        6.0839888547        3.1823275402
  O        -0.1663848812        3.7009264533       -0.1454987313
  O        -0.1986065790        5.1026010737        1.8718057481
  O        -2.2000154789        3.0674690426       -1.5795444850
  O        -3.5566455933        2.4479652385        2.5984797470
  O        -5.4954536530        5.7951736454        0.0578232726
  O        -4.4199799851        6.7272038852        2.2415677420
  O        -4.6249079922        3.9230360134       -1.3882099076
  B        -1.9610574817        6.4233150451       -0.4244433250
  O        -1.5219333197        7.2682262332       -1.2410947907
 Fe        -2.7321772181        4.9579484663        0.5996177388

1000K 
Initial configuration
  B         0.0335205189        2.0606641958       -0.1275752457
  B        -1.6447336024        1.3340446374       -0.2287664493
  B        -2.0019192199       -0.4406831252       -0.1223849018
  B         1.5717326920        1.3530904953        0.1195584400
  B         2.0145642293       -0.4196135181        0.0486321433
  B         0.2032733383       -0.0543960964        2.0989301216
  B         0.8781190670       -1.8246049701        0.1287150243
  B        -0.9304688794       -1.7715428771        0.1010637696
  O        -2.3654183990       -1.8261017265        0.0065987631
  O        -1.2153444964        2.7199297488       -0.4597753797
  O        -2.8946349343        0.6851329683       -0.2900188384
  O         1.3260831846        2.6576913113       -0.1616402683
  O         0.2744569076       -0.1970422633        3.2820982895
  O         2.3012408650       -1.8479987045       -0.0498872137
  O        -0.1269291939       -2.9042835235        0.2256251061
  O         2.8338977425        0.7858118660        0.0694811772
  B        -0.1058729783       -0.1928283724       -1.8517345756
  O        -0.3378550274       -0.3367187977       -3.0771017265
 Fe        -0.0198928435        0.0831590391        0.1071568469

1000K 
Final configuration
  B        15.5363491629       -7.8610718888        5.4019644180
  B        16.0471152187       -6.3956519223        4.4938788323
  B        15.2257371124       -5.4766879531        3.1748873979
  B        13.9746569907       -8.7298491833        5.4551849521
  B        12.5114430973       -8.3137660998        4.4382141662
  B        13.4563223213       -6.1705843805        5.7460543226
  B        12.1484727766       -6.8362681074        3.6605902331
  B        13.3488187734       -5.7280591351        2.7824826484
  O        14.4036320404       -5.0041775337        2.1572712988
  O        16.7709674535       -7.1856670656        5.3164076591
  O        16.5060230944       -5.4284939900        3.5633158314
  O        15.0116356873       -8.7172327715        6.3847099965
  O        12.6584071387       -5.5088020192        6.4835448744
  O        11.2623081868       -7.8695146809        3.8913873600
  O        12.0183353880       -5.6623472591        2.7120287453
  O        12.7065125941       -9.3890472503        5.4463997425
  B        14.5352708995       -8.4065382690        2.8722940929
  O        14.7332875946       -9.4414802189        2.1505137990
 Fe        14.0604683240       -6.9957552772        4.2101556010

1500K 
Initial configuration
  B         0.0283282386        2.0508752831       -0.1511224681
  B        -1.6544643689        1.3672393291       -0.2768860430
  B        -1.9984252013       -0.4304026362       -0.1439329608
  B         1.5660018164        1.3646027785        0.1385606336
  B         2.0291857561       -0.4131471677        0.0610378968
  B         0.2562469025       -0.0707894941        2.1216151655
  B         0.8837252814       -1.8230376304        0.1578308493
  B        -0.9190943707       -1.7387090287        0.1220410022
  O        -2.3915979264       -1.8158668371        0.0082422770
  O        -1.2010579796        2.7258017394       -0.5596227983
  O        -2.9002874813        0.7166052310       -0.3650170380
  O         1.3443777374        2.6543152124       -0.1945976566
  O         0.3304580207       -0.2334234209        3.2927750655
  O         2.3049367950       -1.8583375440       -0.0642552514
  O        -0.1593960544       -2.8919070942        0.2703287228
  O         2.8298336571        0.8135387333        0.0889575078
  B        -0.1245042760       -0.2421456230       -1.8378096743
  O        -0.4170655483       -0.4140493853       -3.0522677399
 Fe        -0.0099077850        0.1032630514        0.1280614945

1500K 
Final configuration
  B        -1.2925129646       13.0021069405       11.3480890207
  B        -2.9707886513       13.0593257527       11.9790502643
  B        -4.6489888430       13.6106897604       11.6353583991
  B        -1.0829813970       14.0378731774        9.7835486301
  B        -2.1862079178       14.8881380643        8.7136753972
  B        -2.8326663534       12.0444397902        9.2551391656
  B        -3.8266070222       15.0237197886        8.9597188559
  B        -4.7942680111       14.9138163274       10.3594301543
  O        -5.6232096367       14.6016218357       11.5043990254
  O        -1.5997080598       12.6103374673       12.6442939737
  O        -4.3513444336       12.7340873028       12.5598596009
  O        -0.2029827510       13.1527587201       10.4513066569
  O        -2.4914720112       10.9563542386        9.6182350951
  O        -2.9463690837       15.2326324500        7.7043297954
  O        -5.1417953523       15.3488562465        9.1108116665
  O        -0.7455233872       15.0894756135        8.9179825505
  B        -2.7719983962       15.5008244292       11.8349354701
  O        -2.5612332845       16.6127914960       12.3209103217
 Fe        -3.0127275525       14.0027720971       10.3963119559

2.2  [OB-Ru@B7O7-BO]�C (2) at 4, 298, 500, 1000, and 1500K
4K 
Initial configuration
  B         0.0058325709        2.1338473445       -0.0020482396
  B        -1.6790559898        1.3372165896       -0.0099861580
  B        -2.0938453590       -0.4479161328       -0.0075327118
  B         1.6758856831        1.3366643368        0.0043851221
  B         2.0953370590       -0.4568659083        0.0035115642
  B         0.0077553201       -0.0011792483        2.1064295125
  B         0.9266050145       -1.9094226444        0.0036582250
  B        -0.9269951998       -1.9016404563        0.0040198944
  O        -2.3453062849       -1.8429391911        0.0011573543
  O        -1.2928713136        2.7045564952       -0.0008720456
  O        -2.9449041069        0.6917947962       -0.0033505409
  O         1.2974605799        2.7023465859       -0.0040046059
  O        -0.0023440095        0.0002076289        3.3348108504
  O         2.3462830282       -1.8567251770       -0.0018549256
  O        -0.0041832992       -2.9793148825        0.0050471694
  O         2.9440460518        0.6915935742       -0.0002927061
  B        -0.0026404160       -0.0064113157       -2.1029870043
  O         0.0041321373        0.0039352487       -3.3350854657
 Ru         0.0008598236        0.0089459303        0.0029991224

4K  
Final configuration
  B        -0.0013617072        2.1539157413        0.0023366378
  B        -1.6747926656        1.3432613948       -0.0058073371
  B        -2.0833374469       -0.4475819576       -0.0025649898
  B         1.6774433851        1.3441458899        0.0121406723
  B         2.0969368132       -0.4427849948        0.0065739866
  B        -0.0061024745        0.0007345832        2.0947657822
  B         0.9367380849       -1.8903076312       -0.0052794393
  B        -0.9282571431       -1.8926379201        0.0156287695
  O        -2.3408893509       -1.8258243105        0.0046108078
  O        -1.3010951001        2.7017191131       -0.0061840185
  O        -2.9296039659        0.6879017920       -0.0006826749
  O         1.3018812344        2.7006636125       -0.0028266556
  O         0.0098012152        0.0021265620        3.3301727157
  O         2.3455175348       -1.8254290689       -0.0005230052
  O         0.0046384458       -2.9541901834        0.0080848604
  O         2.9357834601        0.6880001411        0.0025945516
  B         0.0176142747        0.0295648333       -2.0990461090
  O         0.0083373788        0.0040842109       -3.3319734931
 Ru         0.0029372775        0.0222428170       -0.0005027227

298K  
Initial configuration
  B         0.0237566613        2.1405781836       -0.0776820685
  B        -1.7103622474        1.3484992922       -0.1593799223
  B        -2.0655802142       -0.4306852234       -0.0803979429
  B         1.6672675154        1.3673008528        0.0376752667
  B         2.0937271194       -0.4626440341        0.0330652108
  B         0.1073180506       -0.0395839050        2.1995415499
  B         0.9324950137       -1.9099758571        0.0382934129
  B        -0.9405236719       -1.8810988103        0.0434741304
  O        -2.3611771958       -1.8225422926        0.0130491040
  O        -1.2675486959        2.7366357015       -0.2564053296
  O        -2.9593167755        0.6974261628       -0.1872827303
  O         1.3074249912        2.7019337554       -0.0989301762
  O         0.1346298391       -0.0917236684        3.4071684056
  O         2.3621253605       -1.8878595941       -0.0176862209
  O        -0.0568602550       -2.9783844524        0.1009589959
  O         2.9227272812        0.7468990988        0.0160699308
  B        -0.0648125584       -0.1049300426       -2.0562038848
  O        -0.1944470106       -0.1844344667       -3.2903022087
 Ru         0.0081126580        0.0275915232        0.0464884254

298K  
Final configuration
  B        -2.2723822889        1.1056991797       -0.5490525335
  B        -1.5321975371       -0.2329356407        0.4146183945
  B        -0.5380628833       -1.8263312271       -0.1049849103
  B        -2.2520835452        1.1467087918       -2.5072920120
  B        -1.5209045765       -0.0053655556       -3.7730014173
  B         0.7655223804        0.4691603449       -1.7960268848
  B        -0.4602874240       -1.4493767969       -3.4595629526
  B        -0.1922082613       -2.3156143804       -1.8307826941
  O         0.1446928258       -2.9219029473       -0.6385847945
  O        -2.3276621383        0.9485481036        0.8616777519
  O        -1.0582349703       -1.4262205495        1.1688368762
  O        -2.7132443932        2.0353219751       -1.4925712653
  O         1.8873972964        0.8598289568       -2.1423437256
  O        -0.7851767132       -0.8382231854       -4.6271021252
  O         0.1819624548       -2.6345864844       -3.1610736773
  O        -2.3502048793        1.1522088691       -3.9093303058
  B        -2.9403196226       -1.4749878861       -1.8942238420
  O        -3.9841811770       -2.1024971037       -2.1754275976
 Ru        -1.1923656276       -0.4533948433       -1.6582398906

500K  
Initial configuration
  B         0.0103536773        2.1354524798       -0.0966012332
  B        -1.7243571108        1.3488474379       -0.1948978971
  B        -2.0549031882       -0.4363416061       -0.0982838808
  B         1.6603559187        1.3713574313        0.0498975199
  B         2.0961942032       -0.4581017848        0.0436152930
  B         0.1430919986       -0.0547978074        2.2235782515
  B         0.9379597064       -1.9094885236        0.0563741524
  B        -0.9451326138       -1.8810709295        0.0633799359
  O        -2.3768664199       -1.8224763371        0.0160569545
  O        -1.2726919281        2.7464379124       -0.3192819868
  O        -2.9629580609        0.6952394142       -0.2163881451
  O         1.3107083199        2.6921869383       -0.1279775056
  O         0.1849097077       -0.1218416811        3.4250831818
  O         2.3666574016       -1.8937024002       -0.0228811736
  O        -0.0728420029       -2.9775030547        0.1507689576
  O         2.9113035094        0.7705316335        0.0379301442
  B        -0.0824309115       -0.1374795172       -2.0442816353
  O        -0.2471717061       -0.2330847362       -3.2809039878
 Ru         0.0111089468        0.0321389281        0.0585643414

500K  
Final configuration
  B        -9.6684795212       10.0258999406       -6.5154870391
  B        -9.9967781730        8.4767151115       -5.4814592408
  B        -8.8366951591        7.3651439987       -4.7774414905
  B        -8.1105220404       10.7833574792       -6.8248100481
  B        -6.3499560522       10.1308557594       -6.3733237097
  B        -8.2338264552       10.3822440961       -4.1604172106
  B        -5.9138973833        8.7211257853       -5.3503647116
  B        -7.0638352936        7.3333618946       -4.8220038205
  O        -7.8877135883        6.4287941324       -4.2374287181
  O       -10.9080979829        9.2840910818       -6.2098400642
  O       -10.2426435148        7.3806127599       -4.5996550503
  O        -9.3591216264       11.1513567935       -7.3549006614
  O        -8.2638971157       11.2432139006       -3.1842695789
  O        -5.1483812037        9.5837684347       -6.0846961088
  O        -5.6030833865        7.5221667935       -4.7068062913
  O        -6.8450580518       11.3550753193       -6.8828027250
  B        -7.7371389414        7.8701264962       -7.4865740505
  O        -7.4875740917        7.2607512962       -8.5043098866
 Ru        -8.0391867313        8.9957258939       -5.7330083152

1000K  
Initial configuration
  B        -0.0114066383        2.1192458722       -0.1242616265
  B        -1.7412383422        1.3720637774       -0.2550174527
  B        -2.0337096652       -0.4461405544       -0.1284120603
  B         1.6492547692        1.3871597179        0.0783775347
  B         2.1068587981       -0.4462438458        0.0657719859
  B         0.2071949121       -0.0823825131        2.2609608481
  B         0.9451112689       -1.9091335214        0.0878371777
  B        -0.9451529806       -1.8789832922        0.0975395812
  O        -2.4001533142       -1.8218888337        0.0162054772
  O        -1.2632526720        2.7658082450       -0.4394785132
  O        -2.9667212494        0.7118684546       -0.2903745447
  O         1.3217167862        2.6839225069       -0.1607832999
  O         0.2630037578       -0.1754003268        3.4541474640
  O         2.3739210761       -1.9043412693       -0.0311097812
  O        -0.1093260116       -2.9756777194        0.2199751857
  O         2.8954967481        0.8104910226        0.0933468360
  B        -0.1169235415       -0.1996411183       -2.0438604602
  O        -0.3500751867       -0.3269467216       -3.2742645829
 Ru         0.0178200908        0.0412842083        0.0772116254

1000K  
Final configuration
  B        17.1119057837        4.4218786033       -4.6573695212
  B        16.2009704049        3.7648535752       -6.1684283673
  B        14.5997590512        4.4678858411       -6.7476405032
  B        16.9681824133        6.1555468967       -3.8293844843
  B        15.9668704682        7.5415626229       -4.2466795752
  B        16.7942521826        6.3353365446       -6.7901781608
  B        14.6013737640        7.7105818618       -5.5303594529
  B        13.8332872994        6.4472494673       -6.5564762415
  O        13.5806180522        5.1905456276       -7.2965309156
  O        17.3937445181        3.2979520035       -5.4396357095
  O        15.4164030642        3.3764757351       -7.2898405675
  O        17.9504409489        5.1404314553       -3.7112625152
  O        17.3111901443        6.6433984689       -7.8819442314
  O        15.4341620897        8.6450890965       -4.7467575513
  O        13.8016502532        7.9253206256       -6.6612812052
  O        17.1314031790        7.5222220855       -3.4364963877
  B        13.9715573758        5.2297438400       -3.5960821286
  O        12.9063542459        4.7276667383       -3.2167089051
 Ru        15.4379258461        5.6054836496       -5.2052956321

1500K  
Initial configuration
  B        -0.0288192808        2.1035024933       -0.1472692594
  B        -1.7677986763        1.4063368189       -0.3088820230
  B        -2.0249388473       -0.4479556343       -0.1542478750
  B         1.6390643744        1.4087368764        0.0913941723
  B         2.1155424347       -0.4396091446        0.0756188290
  B         0.2550427644       -0.1044444272        2.2830378933
  B         0.9463798659       -1.9123887362        0.1092076153
  B        -0.9364673362       -1.8724623514        0.1193011772
  O        -2.4162035443       -1.8172495509        0.0204557899
  O        -1.2535866472        2.7713660415       -0.5352367468
  O        -2.9815033392        0.7329193513       -0.3689558919
  O         1.3379050368        2.6899915378       -0.1890494851
  O         0.3185004777       -0.2139805366        3.4657909831
  O         2.3767412947       -1.9157267919       -0.0359388527
  O        -0.1376553513       -2.9766708702        0.2660567575
  O         2.8842850386        0.8370633910        0.0933720381
  B        -0.1393103284       -0.2448967343       -2.0204452926
  O        -0.4333292633       -0.4036663605       -3.2398747356
 Ru         0.0237908770        0.0495518548        0.0932799419

1500K  
Final configuration
  B       -12.6055407352       -1.8608435856        1.4620918468
  B       -11.2295352158       -2.1097708535        3.2194498654
  B       -10.6625510666       -0.4521456658        4.2513416136
  B       -13.6043523772       -0.5202755699        0.9315912081
  B       -14.0697253712        1.0190529242        2.0563471605
  B       -13.1929850503       -1.2472632538        4.4106731164
  B       -13.0140454299        1.8128476086        3.4313228254
  B       -11.3302376403        1.3656177801        4.2942192509
  O       -10.3204613097        0.7402952629        5.0300430808
  O       -11.5379708063       -2.8229654013        1.9550426523
  O       -10.2041780488       -1.8792891006        4.3133512662
  O       -13.3322474131       -1.6796725793        0.2313760727
  O       -13.4779684264       -2.1736806741        5.1840188407
  O       -14.1868051999        2.2568987197        2.7509904106
  O       -11.9455692157        2.5028913854        3.8908802333
  O       -14.5919907443        0.5307235312        0.8122414165
  B       -10.8663793945        0.5335502093        1.4258277327
  O       -10.1699385038        0.9780744736        0.5372232086
 Ru       -12.3760521244       -0.2383705313        2.8565478460

2.3  [OB-Os@B7O7-BO]�C (3) at 4, 298, 500, 1000, and 1500K

4K 
Initial configuration
  B         0.0055024863        2.1390286316       -0.0029865737
  B        -1.6854751499        1.3400657962       -0.0088564514
  B        -2.1046127223       -0.4583744492       -0.0060844883
  B         1.6834084199        1.3394413619        0.0032401277
  B         2.1067353717       -0.4668387399        0.0029794781
  B         0.0071244786       -0.0011562029        2.1140520978
  B         0.9261210865       -1.9311817188        0.0034863469
  B        -0.9282389498       -1.9250230114        0.0038212338
  O        -2.3494501031       -1.8579338901        0.0011745362
  O        -1.2964012440        2.7079854535       -0.0030623493
  O        -2.9481025953        0.6892050115        0.0029313567
  O         1.3007051675        2.7051643674       -0.0044469111
  O        -0.0013096075       -0.0002168330        3.3414875659
  O         2.3481435888       -1.8729874803       -0.0016145424
  O        -0.0048121935       -3.0110276031        0.0060292025
  O         2.9484632620        0.6893035764       -0.0018434681
  B        -0.0028073915       -0.0060658695       -2.1095392530
  O         0.0042549247        0.0043350088       -3.3413613275
 Os         0.0017404653        0.0029293983        0.0019470925

4K  
Final configuration
  B         0.0063055316        2.2063072792        0.1484786483
  B        -1.6750563256        1.3918052933        0.1345422946
  B        -2.0910160631       -0.4269027414        0.0611464113
  B         1.6894910408        1.3871167555        0.1307712577
  B         2.0960022382       -0.4318460256        0.1150165109
  B         0.0024619475        0.0134685204        2.1907665678
  B         0.9373153130       -1.8874033647        0.0493918677
  B        -0.9290661885       -1.8832687838        0.0197692582
  O        -2.3406687019       -1.8198079760        0.0034353923
  O        -1.3011898001        2.7576119500        0.1736139093
  O        -2.9222889988        0.7124541431        0.1086491914
  O         1.3106053477        2.7575741543        0.1641702380
  O        -0.0030540733       -0.0088809808        3.4271961944
  O         2.3423376587       -1.8277667219        0.0901100628
  O         0.0042000941       -2.9472639422        0.0009887617
  O         2.9323696111        0.7024175169        0.1657559468
  B         0.0437835407        0.0619604146       -2.0251084912
  O         0.0961054261        0.0034902467       -3.2555386525
 Os         0.0041070237        0.0584153227        0.0824870058

298K 
Initial configuration
  B         0.0156811231        2.1502735004       -0.0768893900
  B        -1.7109430033        1.3589477372       -0.1631656904
  B        -2.0710581843       -0.4315601700       -0.0866670663
  B         1.6721854233        1.3647573360        0.0343218221
  B         2.0987241193       -0.4700091903        0.0301209013
  B         0.0987226460       -0.0347049928        2.2076403453
  B         0.9349204361       -1.9183848780        0.0348333162
  B        -0.9570809794       -1.8991381664        0.0423453887
  O        -2.3843793908       -1.8210360209        0.0119199540
  O        -1.2729640212        2.7524403868       -0.2462718618
  O        -2.9561043021        0.7105472881       -0.1796821707
  O         1.3028606221        2.7008465614       -0.0848004126
  O         0.1372444072       -0.0775926725        3.4180217150
  O         2.3695440707       -1.8947332998       -0.0148366570
  O        -0.0630874143       -2.9847399806        0.1156326572
  O         2.9240537250        0.7493987622        0.0191204398
  B        -0.0709769266       -0.1037087300       -2.0906788851
  O        -0.1825311570       -0.1635541582       -3.3291538195
 Os         0.0135288029        0.0122390529        0.0271634633

298K  
Final configuration
  B        -8.4514690633       -2.5654733826        1.7039914990
  B        -7.0683238320       -1.4773224908        1.1478844672
  B        -5.3570068621       -1.9364542460        0.3545049853
  B        -8.6536320697       -4.3123154533        1.2860742354
  B        -7.5695342428       -5.4071032907        0.2923512699
  B        -7.7225117338       -2.7289757599       -1.4512691153
  B        -5.9955484752       -5.0038449016       -0.7072423033
  B        -4.9391878030       -3.4341889504       -0.4745961153
  O        -4.1940229410       -2.1587596629       -0.3417641158
  O        -8.1622695128       -1.2227300447        2.0030337170
  O        -5.8967116182       -0.7882281224        0.9074184935
  O        -9.4665440446       -3.4301903798        2.0610018605
  O        -8.3924935334       -2.3029894641       -2.3738026507
  O        -6.7528773955       -6.2058794548       -0.6773668868
  O        -4.6686195679       -4.6734423753       -1.1556651272
  O        -8.7333653787       -5.6944878234        1.0182233310
  B        -5.7473166156       -4.1680759344        2.1513786410
  O        -5.4473521702       -4.7004985627        3.2371829781
 Os        -6.8967646257       -3.4404079379        0.3849160955

500K 
Initial configuration
  B         0.0025689813        2.1422748362       -0.0979937130
  B        -1.7274229750        1.3635868054       -0.2023359411
  B        -2.0628106493       -0.4345438276       -0.1068421879
  B         1.6644627200        1.3660354366        0.0472539179
  B         2.0983498822       -0.4647606563        0.0416241460
  B         0.1313207170       -0.0476765727        2.2278120997
  B         0.9393782305       -1.9176395797        0.0503248243
  B        -0.9631006636       -1.9018607941        0.0607447952
  O        -2.3976415164       -1.8186682559        0.0132356172
  O        -1.2755888333        2.7638949462       -0.3090984578
  O        -2.9626700994        0.7156001505       -0.2093448178
  O         1.3028035800        2.6880608383       -0.1167664090
  O         0.1829565776       -0.1049430089        3.4326281238
  O         2.3743955650       -1.8985823653       -0.0192816189
  O        -0.0802804397       -2.9851528621        0.1614970574
  O         2.9110443495        0.7729469286        0.0507284188
  B        -0.0915000641       -0.1368627532       -2.0698673786
  O        -0.2408144122       -0.2178381800       -3.3068786817
 Os         0.0172153282        0.0130211759        0.0352263846

500K  
Final configuration
  B        -0.7324503167       -5.1449924524       -8.6475294260
  B        -1.5905756432       -3.4419712027       -8.7295532398
  B        -1.6971810536       -2.1289958866       -7.4773815164
  B        -0.0613107103       -5.9241765686       -7.0318046879
  B         0.3848675589       -5.0572188598       -5.4930781375
  B         0.9751367038       -3.6454072993       -7.6012847194
  B         0.1484587974       -3.2539073167       -5.0887548471
  B        -0.9322486482       -1.9423008982       -5.8769008539
  O        -1.5588903262       -1.0011070729       -6.7253196582
  O        -1.2246457063       -4.3779031861       -9.7077198171
  O        -2.0567421365       -2.1829645215       -8.8576470271
  O        -0.2433121549       -6.4814849488       -8.2947577485
  O         2.0593399976       -3.6150065797       -8.2790983775
  O         1.0565868776       -4.2046025120       -4.5659198716
  O        -0.0163709800       -1.9053176993       -4.7274015844
  O         0.7421508593       -6.4077815166       -5.9120529419
  B        -2.7199278617       -4.6845224737       -6.1459627097
  O        -3.6646787486       -5.2024359228       -5.5284321969
 Os        -0.9109325750       -3.9317347030       -6.7881865991

1000K  
Initial configuration
  B        -0.0261532077        2.1249323052       -0.1292694189
  B        -1.7555216748        1.3949894589       -0.2679092193
  B        -2.0433801181       -0.4406086320       -0.1393977184
  B         1.6492415200        1.3848444684        0.0740725764
  B         2.1022874278       -0.4507617701        0.0641467897
  B         0.1880828035       -0.0731366474        2.2508906242
  B         0.9444108447       -1.9170261669        0.0774181027
  B        -0.9640363316       -1.9045440256        0.0936116006
  O        -2.4152625476       -1.8146559369        0.0184546931
  O        -1.2737967360        2.7840878242       -0.4272950712
  O        -2.9744854458        0.7412247415       -0.2791352512
  O         1.3044664139        2.6799686124       -0.1537621174
  O         0.2553525498       -0.1554129230        3.4453004401
  O         2.3815216761       -1.9059784554       -0.0254284063
  O        -0.1185906282       -2.9857826679        0.2295767690
  O         2.8879296801        0.8158264110        0.1035156016
  B        -0.1290912594       -0.1983130171       -2.0657725235
  O        -0.3463265087       -0.3101042956       -3.3024472278
 Os         0.0242121547        0.0146583429        0.0460597645

1000K  
Final configuration
  B        -8.1635090389       10.2629297100        1.1878016218
  B        -6.4108037944       10.2117377406        0.5860276006
  B        -5.7926442951        9.2564804031       -0.6523503160
  B        -9.7367047485        9.4452199010        0.7139219354
  B       -10.0496675787        8.2879170704       -0.6642261137
  B        -7.7731142799       10.9964930251       -1.4239621408
  B        -8.6705014604        7.7690843790       -1.8341701864
  B        -6.7786484624        8.3384936125       -2.0648049710
  O        -5.4007202762        8.5758500717       -1.9057777505
  O        -7.0199995578       10.9281747705        1.6807563769
  O        -5.1505122286       10.2967062707        0.1409622084
  O        -9.4163194624       10.1704587570        1.8046028920
  O        -7.6247965637       12.1094778230       -1.8685064726
  O        -9.9605998220        7.2714118452       -1.6761117020
  O        -7.6674180532        7.4638125941       -2.7831826474
  O       -10.9187044250        8.7544475387        0.1860859456
  B        -7.2396289587        7.3604191272        0.5763323405
  O        -6.8067832668        6.6034537738        1.4521440957
 Os        -7.9355402688        9.1267354671       -0.4331384004

1500K  
Initial configuration
  B        -0.0476781488        2.1090389245       -0.1510685494
  B        -1.7842037880        1.4303780181       -0.3219974480
  B        -2.0319501383       -0.4386291811       -0.1660338602
  B         1.6355889900        1.4053675002        0.0869421772
  B         2.1057256438       -0.4428080222        0.0736726532
  B         0.2302383932       -0.0922304178        2.2676382631
  B         0.9452303681       -1.9189755994        0.0962094967
  B        -0.9578095180       -1.9030253589        0.1161626124
  O        -2.4396499513       -1.8013290315        0.0280247823
  O        -1.2705527348        2.7932240910       -0.5189897776
  O        -2.9947342489        0.7585293069       -0.3371939336
  O         1.3154802676        2.6840924503       -0.1755111849
  O         0.3091201981       -0.1916080336        3.4539861725
  O         2.3848783355       -1.9151734142       -0.0280183822
  O        -0.1476987724       -2.9883717176        0.2796258226
  O         2.8705989437        0.8464117985        0.1007148305
  B        -0.1583985580       -0.2451924454       -2.0663125143
  O        -0.4297454123       -0.3823847938       -3.2953765196
 Os         0.0305899584        0.0161637861        0.0549495455

1500K 
Final configuration
  B        -4.3339909603       -4.6641990452       11.9012677368
  B        -4.7996713204       -6.3401704023       11.2879113054
  B        -6.3341616875       -7.4249920613       11.5645217150
  B        -5.5754830877       -3.6358609638       13.2489897494
  B        -7.1238737458       -4.1881077150       14.0452901251
  B        -7.7794703117       -4.5772620520       11.2795514159
  B        -8.1202362501       -5.6335143355       13.8171717519
  B        -7.7024433753       -7.2319921635       12.9241448160
  O        -7.3611242638       -8.3520730608       12.1282186597
  O        -3.5710587941       -5.4458831123       11.0790259169
  O        -5.2041146960       -7.6135265125       10.6870298669
  O        -4.4790915470       -3.4410369499       12.3969365470
  O        -8.5124490102       -3.6628068211       10.9732115766
  O        -8.3288289394       -4.5621256337       14.8462001826
  O        -8.6943709071       -6.9360002968       13.9270314769
  O        -6.5411077803       -2.8568492650       13.9722967058
  B        -4.8524299638       -6.2348857751       13.9185462962
  O        -3.8329996438       -6.5716743029       14.6344049506
 Os        -6.2981176298       -5.6344104188       12.6561291011
